# Supplementary material for: MfWRKY40 Positively Regulates Drought Tolerance in Arabidopsis thaliana by Scavenging Reactive Oxygen Species
Source: Int J Mol Sci. 2025 Sep 1;26(17):8495. doi: 10.3390/ijms26178495 (PMC12429208; doi:10.3390/ijms26178495)
Supplement: Supplementary file 1 [file ijms-26-08495-s001.zip]

Archive with 1 entries (1 files):
- ijms-3787099-supplementary.pdf
